# Supplementary material for: Current Insights of Post-Infusion CAR T Expansion and Persistence for Large B-Cell Lymphoma
Source: Cancers (Basel). 2025 Sep 29;17(19):3167. doi: 10.3390/cancers17193167 (PMC12523718; doi:10.3390/cancers17193167)
Supplement: Supplementary file 1 [file cancers-17-03167-s001.zip]

Archive with 1 entries (1 files):
- cancers-3878762-supplementary.pdf
